# Supplementary material for: A Multilayer Functionalized Drug-Eluting Balloon for Treatment of Coronary Artery Disease
Source: Pharmaceutics. 2021 Apr 23;13(5):614. doi: 10.3390/pharmaceutics13050614 (PMC8146216; doi:10.3390/pharmaceutics13050614)
Supplement: Supplementary file 1 [file pharmaceutics-13-00614-s001.zip]

Archive with 1 entries (1 files):
- pharmaceutics-1185676-supplementary.pdf
